# Supplementary material for: Characterization of Triticum aestivum Abscisic Acid Receptors and a Possible Role for These in Mediating Fusairum Head Blight Susceptibility in Wheat
Source: PLoS One. 2016 Oct 18;11(10):e0164996. doi: 10.1371/journal.pone.0164996 (PMC5068739; doi:10.1371/journal.pone.0164996)
Supplement: S1 File — Locator ID’s and associated sequences of A. thaliana, B. distachyon and T. aestivum genes and proteins identified and characterized in this work. Locators are NCBI Gene Identifiers whenever available. For wheat sequences where GI numbers are not available the identifier refers to the IWGSC sequence survey database, for contigs_longerthan_200 for each chromosome. (XLSX) [file pone.0164996.s001.xlsx]

## Sheet: Table A
Gene Name	NCBI Accession or Gene Locator ID	cDNA sequence	Amino Acid sequence
AtPYL5 (AT5g05440)	NP_196163.1	ATGAGGTCACCGGTGCAACTCCAACACGGCTCAGACGCCACTAACGGTTTCCACACGCTGCAGCCTCACGATCAGACCGATGGTCCGATCAAGAGAGTGTGTCTCACGCGCGGTATGCATGTCCCTGAACACGTTGCGATGCACCACACACACGACGTTGGTCCGGACCAGTGTTGCTCCTCGGTGGTGCAGATGATCCACGCGCCGCCTGAGTCCGTGTGGGCTCTTGTGCGGCGTTTCGATAATCCGAAGGTTTACAAGAACTTCATCAGACAGTGCCGTATCGTCCAAGGCGATGGACTACACGTCGGCGATCTCCGGGAGGTCATGGTGGTCTCTGGACTCCCGGCGGTCTCGAGCACCGAGAGGCTCGAGATCTTGGACGAGGAGCGTCACGTG…	MRSPVQLQHGSDATNGFHTLQPHDQTDGPIKRVCLTRGMHVPEHVAMHHTHDVGPDQCCSSVVQMIHAPPESVWALVRRFDNPKVYKNFIRQCRIVQGDGLHVGDLREVMVVSGLPAVSSTERLEILDEERHVISFSVVGGDHRLKNYRSVTTLHASDDEGTVVVESYIVDVPPGNTEEETLSFVDTIVRCNLQSLARSTNRQ
Bradi2g32250	XP_003568737	ATGGTGGGCCTGGTAGACGGCAGCGCGCGGGGCTGGAGGCTCAGCGACGAGGCGGCAACCAGCGGCGCCGGTCGGGGAGGAGGAGGAGGAGGGGTCACCGCAGCGGCGGACCACATGCGGCGGCTGCACAGCCACGCTCTCGGCGAGCACCAGTGCAGCTCCACCCTCCTCAAGCACATCAAGGCCCCCGTCCACCTCGTATGGTCGCTGGTGCGGAGCTTCGACCAGCCGCAGCGGTACAAGCCGTTCGTCAGCCGCTGCGTCGTGCGCGGCGGCGACCTCGAGATCGGCAGCCTGCGGGAGGTCAACGTCAAGACTGGCCTGCCGGCGACCACCAGCACCGAGAGGCTCGAGCAGCTGGACGACGAAGAGCACATCCTCAGTGTCAAGTTCGTCGGC…	MVGLVDGSARGWRLSDEAATSGAGRGGGGGGVTAAADHMRRLHSHALGEHQCSSTLLKHIKAPVHLVWSLVRSFDQPQRYKPFVSRCVVRGGDLEIGSLREVNVKTGLPATTSTERLEQLDDEEHILSVKFVGGDHRLRNYSSIITVHPESIDGRPGTLVIESFVVDVPDGNTKDETCYFVEAVIKCNLTSLAEVSERLAVQSPTSPLEQ
Bradi3g09580	XP_003572108	ATGGTGGAGATAGACGGAGCCGTGGGAGTCGGAGGAGGAGCGGGAGGAGTGGAAGGGGCCCGGCGGTGGCGGCTAGCGGACGAGCGGTGCGACCTGCGCGCCACGGAATCGGACTACGTGCGGCGGTTCCACCCGCACGAGCCGCGCGACCACCAGTGCTCCTCCGCCGTCGCCAAGCACATCAAAGCCCCCGTGCACCTCGTTTGGTCTCTGGTTAGGCGGTTTGATCAGCCACAGCTGTTTAAGCCCTTTGTGAGCCGTTGCGAAATGAAAGGGAACATTGAGATTGGGAGTGTGAGGGAGGTCAATGTTAAGTCCGGGCTTCCTGCCACGAGAAGCACCGAGAGGCTGGAGCTGTTAGATGATACTGAGCACATACTCAGCGTCAAGTTTGTTGGA…	MVEIDGAVGVGGGAGGVEGARRWRLADERCDLRATESDYVRRFHPHEPRDHQCSSAVAKHIKAPVHLVWSLVRRFDQPQLFKPFVSRCEMKGNIEIGSVREVNVKSGLPATRSTERLELLDDTEHILSVKFVGGDHRLKNYSSILTVHPEVIDGRPGTLVIESFVVDVPEGNTKDETCYFVEALIKCNLKSLAEVSERLVVKDQTEPLDR
Bradi1g37810	XP_003563747	ATGGAGGCGCACATGGAGCGGGCGCTGCGGGAGGGCTTGACGGAGGCGGAGCGCGCGTCCCTGGAGGGCGCCGTGCGCGCGCACCACACCTTCCCCGGCCGCGCCGCGACGTGCACGTCGCTGGTGGCGCAGCGCGTGGCGGCGCCCGTGCGCGACGTGTGGCCCATCGTGCGCAGCTTCGGCAACCCGCAGCGGTACAAGCACTTCGTGCGCACCTGCGCGCTGGCGGCCGGGGACGGCGCCAGCGTCGGCAGCGTCCGGGAGGTGACCGTGGTTTCGGGCCTCCCGGCGTCCACCAGCACGGAGCGGCTCGAGATCCTCGACGACGACCGCCACATCCTCAGCTTCAGCGTCGTCGGCGGCGAGCACCGCCTCCGGAACTACCGCTCCGTCACCTCC…	MEAHMERALREGLTEAERASLEGAVRAHHTFPGRAATCTSLVAQRVAAPVRDVWPIVRSFGNPQRYKHFVRTCALAAGDGASVGSVREVTVVSGLPASTSTERLEILDDDRHILSFSVVGGEHRLRNYRSVTSVTEFQGQEDAGAPPYCVVLESYVVDVPPGNTEDDTRMFTDTVVKLNLQKLASVAEESGSRTRD
Bradi3g08580	XP_003571767	ATGGAGCCTCACATGGAGCGCGCGCTGCGCGAGGCGTTGACGGAGGCGGAGCGTCGGTCGCTGGCGCCCGTGGTGGCCGCGCACCACACGTTCCCGGGCAGCGGCCAGTCGTCGCCGTCGCCGTCGCCGGGGAAGAAGAAGACGTGCACGTCGCTGGTGACGCAGCGGGTGGACGCTCCTCTGGCCGCCGTGTGGGCCATCGTGAGGGGGTTCGCGACCCCGCAGCGGTACAAGCACTTCATCAAGTCCTGCGCGCTGGCGGCGGGCGACGGCGCCACCGTGGGCAGCGTCCGCGAGGTGACCGTGGTGTCGGGCCTCCCGGCGTCCACCAGCACGGAGCGGCTAGAGATCCTCGACGACGACCGCCACGTGCTCAGCTTCCGCGTCGTCGGCGGCGAG…	MEPHMERALREALTEAERRSLAPVVAAHHTFPGSGQSSPSPSPGKKKTCTSLVTQRVDAPLAAVWAIVRGFATPQRYKHFIKSCALAAGDGATVGSVREVTVVSGLPASTSTERLEILDDDRHVLSFRVVGGEHRLRNYRSVTSVTEFSSPPPPEPEEKEKEETQDAAASSSYCVVVESYVVDVPEGNTEEDTRMFTDTVVKLNLQKLAAIATTSTSSPSASPSSPPPPQPSDGAQADH
Bradi2g22510	XP_003566151	ATGCCGTACACGGCATCCCGGTCCCGGCCGTCGCCGGCGCAGCGCAGCCGGGTCGGCGGCGGACGGAAGGGGGCGGCGGCAGCGGTGCCGGAGGAGGTGGCGCGGCACCACGAGCACGCGGCGGGGGCGGGGCAGTGCTGCTCGGCGGTGGTGCAGGAGTCGATCGCGGCGCCAGTGGAGGCCGTGTGGGCGGTGGTCCGGCGCTTCGACCGGCCGCAGGCGTACAAGCACTTCATCCGGAGCTGCCGCCTCGTGGACGGCGACGGGGGCGCCGTGGGGTCCGTGCGGGAGGTCCGCGTGGTGTCGGGGCTCCCGGCCACCAGCAGCCGGGAGCGGCTGGAGATCCTGGACGACGAGCGCCGCGTGCTCAGCTTCCGCGTCGTGGGCGGCGAGCACCGC…	MPYTASRSRPSPAQRSRVGGGRKGAAAAVPEEVARHHEHAAGAGQCCSAVVQESIAAPVEAVWAVVRRFDRPQAYKHFIRSCRLVDGDGGAVGSVREVRVVSGLPATSSRERLEILDDERRVLSFRVVGGEHRLSNYRSVTTVHHAETTGSTVVVESYVVDVPAGNTADETRTFVDTIVRCNLQSLARTAEQLAAAD
Bradi2g53840	XP_003567239	ATGCCGTACACAGCTACACGCCCGTCGCCGCCGCAGCACAGCCGGACCGTCGGCGCCGCCCGTAATAAGGCGCCCTTGGCGGTGCCGCTGCCGGCCGAGGTGGCGCGGTACCACGAGCACGCGGCCGGCGCGGGGCAGTGCGGCTCGGCGGTGGTGCAGGCGATCGGGGCGCCCGCGGAGGCCGTGTGGGCCGTGGTGCGGCGCTTCGACCGGCCGCAGGCGTACAAGCGCTTCGTCAAGAGCTGCCGCCTCGTGGAAGACGGCGGCAGCGTGGGCGTGGGCTCGGTGCGGGAGGTGCGCGTGGTGTCCGGCCTGCCCGCCACGTGCAGCCGCGAGCGGCTCGAGGTCCTGGACGACGAGCGGCGCGTGCTCAGCTTCCGGATCGTCGGGGGCGAGCAC…	MPYTATRPSPPQHSRTVGAARNKAPLAVPLPAEVARYHEHAAGAGQCGSAVVQAIGAPAEAVWAVVRRFDRPQAYKRFVKSCRLVEDGGSVGVGSVREVRVVSGLPATCSRERLEVLDDERRVLSFRIVGGEHRLANYRSVTTVSEVPVAGGAGKPVSVVVESYVVDVPPGNTGDETRVFVDTIVRCNLLSLARAAEAEAQLALAPVQSPRVS
Bradi1g16710	XP_003559749	ATGCCGGCGCCCTACAGCGCGGCGGCGGCGCAGCAGCTGCAGCAGCACCGCCCGCTGGCTGCCGCCGTGACAGGCAGCAGGTGCGGGGAGCACGACGGGACGGTGCCGGCGGAGGTGGCGCAGCACCACTCGCACCCTCCGTCTTCGTCGGCGGGGCCGTGGCGGTGCTGCTCGGCGGTGGTGCAGCGGGTGCGGGCGCCGACGTCGGCGGTGTGGTCGGTGGTGCGTCGGTTCGGGGAGCCGCAGGCGTACAAGAGCTTCGTGCGCAGCTGCGCGGTGGTGGACGGCGACGGCGGCGTGGGCACGCTCCGCGAGGTGCGCGTCGTGTCGGGCCTCCCCGCGGCATCCAGCAGGGAGCGGCTGGAGGTGCTGGACGACGACCGCCGCGTGCTCAGCTTC…	MPAPYSAAAAQQLQQHRPLAAAVTGSRCGEHDGTVPAEVAQHHSHPPSSSAGPWRCCSAVVQRVRAPTSAVWSVVRRFGEPQAYKSFVRSCAVVDGDGGVGTLREVRVVSGLPAASSRERLEVLDDDRRVLSFRVVGGEHRLRNYRSVTTVHPSSSSSSPAEEETVVVESYVVEVPAGNTAEDTRTFVDTIVKCNLLSLARTAEKLSAAGRCP
Bradi1g65130	XP_003558125	ATGCCGTGCATCCCGGCGTCCAGCCCCAGCAGCATCCACCACCACCACCACCAACGCCACCGGGTCCTCGCCATGGGGTGCGGGGCGGAGCTTGCGGCCGTTCAGGGCGCGTCAGGGATGGCGAGGTGCGGGGCGCACGACGGGGAGGTGCCTGCGGAGGTGTCGCGGCACCACGAGCACGCGGCGGCGGATCCGGCGGGGTCCGGGATGCGGTGCTGCTCGGCGGTGGTGCAGCACGTGGCGGCGCCGGCGGCGGATGTGTGGTCGGTGGTGCGGCGGTTCGACCAGCCGCAGGCGTACAAGCGGTTCGTGCGCAGCTGCGCGCTGGTGGCGGGGGACGGCGGCGTGGGCACGCTGCGGGAGGTGCGCGTCGTGTCGGGCCTGCCCGCCGCGTCCAGC…	MPCIPASSPSSIHHHHHQRHRVLAMGCGAELAAVQGASGMARCGAHDGEVPAEVSRHHEHAAADPAGSGMRCCSAVVQHVAAPAADVWSVVRRFDQPQAYKRFVRSCALVAGDGGVGTLREVRVVSGLPAASSRERLEVLDDESHVLSFRVVGGEHRLKDYLSVTTVHPSPAAPSSATVVVESYVVDVPPGNTVEDTRVFIDTIVKCNLQSLAKTAEKLAAGGRAVS
Bradi3g34070	XP_003572115	ATGGAGCCGCAGCAGCAGCCCGACGCAGCGGCCGCGGCGGGGGCGGGGGCAGGGGAGCCGGAGGTCCCGGCGGGTCTGGGCCTGACGGCGGCTGAGTACGCGCAGCTGCGGCCCACGGTGGAGGCCTACCACCTCTACGCCGTGGGTCAAGGTCAATGCTCCTCCCTCCTTGCCCAGCGGATCGAGGCGCCGGCGGCCGCGGTGTGGGCCATCGTCCGCCGCTTCGACTGCCCGCAGGTGTACAAGCACTTCATCCGCAACTGCGCGCTCCGCCCGGACCCCAACGCCGGCGCCGGGGAAGACGACGGGGAGCTCCGGCCCGGCCGCCTCCGCGAGGTCAGCGTCATCTCCGGCCTCCCCGCCAGCACCAGCACCGAGCGGCTCGACCTGCTCGACGAC…	MEPQQQPDAAAAAGAGAGEPEVPAGLGLTAAEYAQLRPTVEAYHLYAVGQGQCSSLLAQRIEAPAAAVWAIVRRFDCPQVYKHFIRNCALRPDPNAGAGEDDGELRPGRLREVSVISGLPASTSTERLDLLDDARRAFGFTIIGGEHRLRNYRSVTTVSEIRAAGAAAVVLESYIVDVPEGNSEEDTRLFADTVVRLNLQKLKSVAEANAASNAPAPPPAE
Ta_1AL	1AL_3980541:1795..2273; 1AL_459150:1731..1576	gcagcggagccggaggtaccggcggggcttgggctgacggccgcggagtacgcgcagctgctgcccacggtggaggcgtaccaccggtacgccgtggggccaggccaatgctcctcgctcgtggcgcagcgtatcgaggcgccgccagccgccgtctgggccatcgtccgccgctttgactgcccccaggtgtacaagcacttcatccgcagctgcgcgctccgcccggaccccgaggccggcgacgagctccgcccgggccgcctccgcgaggtcagcgtcatctccggcctccccgccagcaccagcaccgagcgcctcgacctcctggacgacgcgcgcagggccttcggcttcaccatcaccggcggcgagcaccgcctccgcaactaccggtcc…	AAEPEVPAGLGLTAAEYAQLLPTVEAYHRYAVGPGQCSSLVAQRIEAPPAAVWAIVRRFDCPQVYKHFIRSCALRPDPEAGDELRPGRLREVSVISGLPASTSTERLDLLDDARRAFGFTITGGEHRLRNYRSVTTVSELSPAAPAEICTVVLESYVVDVPPVNTADGTRNFVDTIVRCNLQSLTRTAQQLAIAALGMAASIGS
Ta_1AS	1AS_3273118:1331..1134	ttcgaccagccgcagcggtacaagccgttcgtcagccgctgcgtggtgcgcggtggcgacctcgagatcggcagcgtgcgggaggtcaacgtcaagaccggtctgccggccacaactagcaccgagaggctcgagcagctggatgacgacgagcatatcctcagtgtcaagtttgttggaggcgatcaccggctcagg	FDQPQRYKPFVSRCVVRGGDLEIGSVREVNVKTGLPATTSTERLEQLDDDEHILSVKFVGGDHRLR
Ta_1BS	1BS_3442744:3415..3218; 1BS_2995372:2..226	ttcgaccagccgcagcggtacaagccgttcgtcagccgctgcgtggtgcgcggtggcgacctcgagatcggcagcgtgcgggaggtcaacgtcaagaccggcctgccggccacaactagcaccgagaggctcgagcagctggatgacgacgagcatatcctcagcttccgcgtcgtcggcggcgagcaccgcctccgcaactaccgctccgtcacctccgtcaccgagttcgcggacgagccttcaggcccgtcctactgcgtcgtcgtcgagtcctacgtcgtcgacgtaccggagggcaacaccgaggaggacacccgcatgttcaccgacaccgtggtcaagctcaacctccagaaactcgccgccatcgct	FDQPQRYKPFVSRCVVRGGDLEIGSVREVNVKTGLPATTSTERLEQLDDDEHILSFRVVGGEHRLRNYRSVTSVTEFADEPSGPSYCVVVESYVVDVPEGNTEEDTRMFTDTVVKLNLQKLAAIA
Ta_1DS	1DS_1883027:3646..3449	ttcgaccagccgcagcggtacaagccgttcgtcagccgctgcgtggtgcgcggtggcgacctcgagatcggcagcgtgcgggaggtcaacgtcaagaccggcctgccggccacaactagcaccgagaggctcgagcagctggatgacgacgagcatatcctcagtgtcaagtttgttggaggcgatcaccggctcagg	FDQPQRYKPFVSRCVVRGGDLEIGSVREVNVKTGLPATTSTERLEQLDDDEHILSVKFVGGDHRLR
Ta_2BS_A	2BS_996029:2..211	atcctcagcttccgcgtcgtcggcggcgagcaccgcctccgcaactaccgctccgtcacctccgtcaccgagttcacggaccagccttcaggcccgtcctactgcgtcgttgtcgagtcctacgtcgtcgacgtaccggagggcaacaccgaggaggacacccgcatgttcaccgacaccgtggtcaagctcaacctccagaaactcgcc	ILSFRVVGGEHRLRNYRSVTSVTEFTDQPSGPSYCVVVESYVVDVPEGNTEEDTRMFTDTVVKLNLQKLA
Ta_2BS_B	2BS_2443581:836..615	cacgtgctgagcttcagcgtggtgggcggcgagcaccggctccgcaactaccggtcggtgaccacggtgcacccggcgccgggggggagcgcgtcggccacgctggtggtggagtcgtacgtggtggacgtgccccccgggaacacccccgaggacacccgcgtgttcgtggacaccatcgtcaagtgcaacctccagtccctcgcccgcaccgccgagaag	HVLSFSVVGGEHRLRNYRSVTTVHPAPGGSASATLVVESYVVDVPPGNTPEDTRVFVDTIVKCNLQSLARTAEK
Ta_2DS	2DS_5389215:2..238	gtgggcggcgagcaccggctccgcaactaccggtcggtgaccacggtgcacccggcgccgggggagagcgcgtcggcgacgctggtggtggagtcgtacgtggtggacgtgccccccgggaacacgcccgaggacacccgcgtcttcgtggacaccatcgtcaagtgcaacctccagtccctcgcccgcaccgccgagaagctcgccggccggggggcggcctacggcgcgctgccg	VGGEHRLRNYRSVTTVHPAPGESASATLVVESYVVDVPPGNTPEDTRVFVDTIVKCNLQSLARTAEKLAGRGAAYGALP
Ta_2DS_FL	AK335719	ATGCCGACGCCGTACAGCGCGGCGGCGCTGCAGCAGCACCAGCGTCTGGTCTCCTCCTCCGGCGGCCTGGCGGCGACGGGGGCCCACAGGTGCGGCGAGCACGACGGGACGGTGCCGCCGGAGGTGGCGCGGCACCACGAGCACGCGGCGCCGGGGGGGCGCTGCTGCTGCTCGGCGGTGGTGCAGCGCGTGGCGGCGCCGGCGGCGGACGTGTGGGCCGTGGTCCGGCGCTTCGACCAGCCGCAGGCGTACAAGAGCTTCGTGCGCAGCTGCGCGCTGCTGGACGGCGACGGCGGCGTGGGCACGCTGCGCGAGGTGCGCGTGGTGTCGGGCCTCCCCGCGGCGTCCAGCCGGGAGCGGCTGGAGATCCTGGACGACGAGCGGCACGTGCTGAGCTTC…	MPTPYSAAALQQHQRLVSSSGGLAATGAHRCGEHDGTVPPEVARHHEHAAPGGRCCCSAVVQRVAAPAADVWAVVRRFDQPQAYKSFVRSCALLDGDGGVGTLREVRVVSGLPAASSRERLEILDDERHVLSFSVVGGEHRLRNYRSVTTVHPAPGESASATLVVESYVVDVPPGNTPEDTRVFVDTIVKCNLQSLARTAEKLAGRGAAYGALP
Codon Optimized Ta_2DS_FL		ATGCCGACGCCGTACAGCGCGGCGGCGCTGCAGCAGCACCAGCGTCTGGTCTCCTCCTCCGGCGGCCTGGCGGCGACGGGGGCCCACCGCTGCGGCGAGCACGACGGGACGGTGCCGCCGGAGGTGGCGCGCCACCACGAGCACGCGGCGCCGGGGGGGCGCTGCTGCTGCTCGGCGGTGGTGCAGCGCGTGGCGGCGCCGGCGGCGGACGTGTGGGCCGTGGTCCGCCGCTTCGACCAGCCGCAGGCGTACAAGAGCTTCGTGCGCAGCTGCGCGCTGCTGGACGGCGACGGCGGCGTGGGCACGCTGCGCGAGGTGCGCGTGGTGTCGGGCCTCCCCGCGGCGTCCAGCCGCGAGCGCCTGGAGATCCTGGACGACGAGCGCCACGTGCTGAGCTTC…	MPTPYSAAALQQHQRLVSSSGGLAATGAHRCGEHDGTVPPEVARHHEHAAPGGRCCCSAVVQRVAAPAADVWAVVRRFDQPQAYKSFVRSCALLDGDGGVGTLREVRVVSGLPAASSRERLEILDDERHVLSFSVVGGEHRLRNYRSVTTVHPAPGESASATLVVESYVVDVPPGNTPEDTRVFVDTIVKCNLQSLARTAEKLAGRGAAYGALP
Ta_3AS	3AS_3337229:1212..727	gtggaggagcaccacacattccctgggcgcgccagcgggacgtgcacgtcgctggtcacacagcgcgtgcaggcgcctctcgccgccgtgtgggacatcgtgcgcggcttcgccaatccccagcgctacaagcacttcatcaagtcctgtgctctcgccgccggcgacggcgccaccgtgggcagcgtccgcgaggtcaccgtcgtctccggcctccccgcctccaccagcaccgagcgcctcgagatcctcgacgacgaccgccacatcctcagcttccgcgtcgtcggcggcgagcaccgcctccgcaactaccgctccgtcacctccgtcaccgagttcacggaccagccttcaggcccgccctactgcgtcgttgtcgagtcctacgtcgtcgac…	VEEHHTFPGRASGTCTSLVTQRVQAPLAAVWDIVRGFANPQRYKHFIKSCALAAGDGATVGSVREVTVVSGLPASTSTERLEILDDDRHILSFRVVGGEHRLRNYRSVTSVTEFTDQPSGPPYCVVVESYVVDVPEGNTEEDTRMFTDTVVKLNLQKLAAIA
Ta_3B_A	3B_10567320:9764..9177	ccgtatgcagctgcccggccgtcgcttcagcagcacagccggatcagctccggctgtaaggcgttggtggcgcacggcgcagcagtgcccggcgaggtggcgctgtaccatgagcacgcggccggcgcggggcagtgctgctcggccgtggtgcaggcgatcgcggcgcccgtggaggcggtgtggtcggtcgtgcggcgcttcgaccggccgcaggcgtacaagcgcttcatcaagagctgccgcgtggtggacggcgacggcggcgcggtggggtcggtgcgggaggtgcgcgtggtctccggcctgcctggcacgagcagccgcgagcggctcgagattctggngcgggtgctcagcttccggatcgtgggcggtgagcaccgcctcgccaattac…	PYAAARPSLQQHSRISSGCKALVAHGAAVPGEVALYHEHAAGAGQCCSAVVQAIAAPVEAVWSVVRRFDRPQAYKRFIKSCRVVDGDGGAVGSVREVRVVSGLPGTSSRERLEILXRVLSFRIVGGEHRLANYRSVTTVNEVASTVAAGAPRVTLVVESYVVDVPPGNTSDETRLFVDTIVRCNLQSLARTAEQLA
Ta_3B_B	3B_10745450:1307..822	gtggaggagcaccacacattccctgggcgcgccagcgggacgtgcacatcgctggtcacacagcgcgtgcaggcgcctctcgccgccgtgtgggacatcgtgcgcggcttcgccaatccgcagcgctacaagcacttcatcaagtcctgtgctctcgccgccggcgacggcgccaccgtgggcagcgtccgcgaggtcaccgtcgtctccggcctccccgcctccaccagcaccgagcgcctcgagatcctcgacgacgaccgccacatcctcagcttccgcgtcgtcggcggcgagcaccgcctccgcaactaccgctccgtcacctccgtcaccgagttcacggaccagccttcaggcccgtcctactgcgtcgttgtcgagtcctacgtcgtcgac…	VEEHHTFPGRASGTCTSLVTQRVQAPLAAVWDIVRGFANPQRYKHFIKSCALAAGDGATVGSVREVTVVSGLPASTSTERLEILDDDRHILSFRVVGGEHRLRNYRSVTSVTEFTDQPSGPSYCVVVESYVVDVPEGNTEEDTRMFTDTVVKLNLQKLAAIA
Ta_3DS	3DS_2593515:931..749	ctccgcaactaccgctccgtcacctccgtcaccgagttcgcggacgagccttcaggcccgtcctactgcgtcgtcgtcgagtcctacgtcgtcgacgtaccggagggcaacaccgaggaggacacccgcatgttcaccgacaccgtggtcaagctcaacctccagaaactcgccgccatcgct	LRNYRSVTSVTEFADEPSGPSYCVVVESYVVDVPEGNTEEDTRMFTDTVVKLNLQKLAAIA
Ta_4AS_A	4AS_5927184:7130..7657	aggtgcagggagcacgactgcgaggtcccggcggaggtggcgcggcaccacgagcacgcggagccggggtccggccagtgctgctccgcggtggtgcagcacgtggcggcgcccgcggcggcggtgtggtccgtggtgcgccggttcgaccagccgcaggcgtacaagcggttcgtccgcagctgcgccctggtggccggtgacggcggcgtgggcacgctccgcgaggtgcacgtcgtgtcgggcctccccgcggcgtccagccgcgagcggctcgagatcctggacgacgagagccacgtgctcagcttccgcgtcgtcggcggggagcaccggctcaagaactacctctccgtcaccaccgtgcacccatccccggccgcgccgtccagcgccacc…	RCREHDCEVPAEVARHHEHAEPGSGQCCSAVVQHVAAPAAAVWSVVRRFDQPQAYKRFVRSCALVAGDGGVGTLREVHVVSGLPAASSRERLEILDDESHVLSFRVVGGEHRLKNYLSVTTVHPSPAAPSSATVVVESYVVDVPAGNTTEDTRVFIDTIVKCNLQSLAKTAEKVAA
Ta_4AS_B	4AS_5976031:1..285	gagatcctcgacgacgaccgccacatcctcagcttccgcgtcgtcggcggcgagcaccgcctccgcaactaccgctccgtcacctccgtcaccgagttcacggaccagccttcaggcccgccctactgcgtcgttgtcgagtcctacgtcgtcgacgtaccggagggcaacaccgaggaggacacccgcatgttcaccgacaccgtggtcaagctcaacctccagaaactcgccgccatcgcgaccaccacctcctcctnatcgttcttggtttctccatggccg	EILDDDRHILSFRVVGGEHRLRNYRSVTSVTEFTDQPSGPPYCVVVESYVVDVPEGNTEEDTRMFTDTVVKLNLQKLAAIATTTSSXSFLVSPWP
Ta_4BL	4BL_6970657:9524..10051	agatgcagggagcacgactgcgaggtcccggcggaggtggcgcggcaccacgagcacgcggagccggggtccggccagtgctgctccgcggtggtgcagcacgtggcggcgcccgcggcggcggtgtggtccgtggtgcgccggttcgaccagccgcaggcgtacaagcggttcgtgcgcagctgcgccctggtggccggcgacggcggcgtgggcacgctccgcgaggtgcacgtcgtgtcgggccttcccgcggcgtccagccgcgagcggctcgagatcctggacgacgagagccacgtgctcagcttccgcgtcgtcggtggcgagcaccggctcaagaactacctctccgtcaccaccgtccacccgtccccggccgcgccgtccagcgccacc…	RCREHDCEVPAEVARHHEHAEPGSGQCCSAVVQHVAAPAAAVWSVVRRFDQPQAYKRFVRSCALVAGDGGVGTLREVHVVSGLPAASSRERLEILDDESHVLSFRVVGGEHRLKNYLSVTTVHPSPAAPSSATVVVESYVVDVPAGNTIEDTRVFIDTIVKCNLQSLAKTAEKLAA
Ta_4DL	4DL_14307801:11405..11932	aggtgcagggagcacgactgcgaggtcccggcggaggtggcgcggcaccacgagcacgcggagccggggtccggccagtgctgctccgcggtggtgcagcacgtggcggcgcccgcggcggcggtgtggtccgtggtgcgccggttcgaccagccgcaggcgtacaagcggttcgtgcgcagctgcgccctggtggccggcgacggcggcgtgggcacgctccgcgaggtgcacgtcgtgtcgggcctccccgcggcgtccagccgcgagcggctcgagatcctggacgacgagagccacgtgctcagtttccgcgtcgtcggtggcgagcaccggctcaagaactacctctccgtcaccaccgtccacccgtccccagccgcgccgtccagcgccacc…	RCREHDCEVPAEVARHHEHAEPGSGQCCSAVVQHVAAPAAAVWSVVRRFDQPQAYKRFVRSCALVAGDGGVGTLREVHVVSGLPAASSRERLEILDDESHVLSFRVVGGEHRLKNYLSVTTVHPSPAAPSSATVVVESYVVDVPAGNTIEDTRVFIDTIVKCNLQSLAKTAEKVAA
Ta_6AL	6AL_5708018:13522..13400	ttctcccgcagatgtgtggggtccgtggccttgctccgcgaggtgtgtgtcgtgccgggtctccctgtggcgtacatccgcgagcggcttgagatcttggacgacgagcgacacgtgctcagc	FSRRCVGSVALLREVCVVPGLPVAYIRERLEILDDERHVLS
Ta_6DL	6DL_873316:1..96	gtcgtcgacgtaccggagggcaacaccgaggaggacacccgcatgttcaccgacaccgtggtcaagctcaacctccagaaactcgccgccatcgct	VVDVPEGNTEEDTRMFTDTVVKLNLQKLAAIA
Ta_7AL	7AL_4517258:8263..8069	tttgacaagccacaagtttacaagcgttttgtggaaaactgtgtgatgcaagggaacattgagccaggatgtgttagagaggtcactctcaaaagtgggttgcctggtaaatggagcatcgagagattggagctactcgatgacaatgagcacatccttagtgtcatgtttattgatggtgatcatccgctgaag	FDKPQVYKRFVENCVMQGNIEPGCVREVTLKSGLPGKWSIERLELLDDNEHILSVMFIDGDHPLK
Ta_7BL	7BL_6668505:3035..2790	gtttggtcacttgtgaggaggtttgacgagccacaagttttcaagccttttgtggagaagtgtgtgatgcaagggaacattgagccaggatgtgttagagaggtcactatcaaaagtgggttgcctggtacatggagcaccgagaggttggagctgctcgatgataatgagcacatcctcagtgtcaagtttattgatggtgatcatccgctaaaggtatgtaattacgttttgagcctccaatgt	VWSLVRRFDEPQVFKPFVEKCVMQGNIEPGCVREVTIKSGLPGTWSTERLELLDDNEHILSVKFIDGDHPLKVCNYVLSLQC
Ta_7DL	7DL_2074074:1723..1529	tttgacaagccacaagtttacaagcgttttgtggaaaactgtgtgatgcaagggaacattgagccaggatgtgttagagaggtcactctcaaaagtgggttgcctggtaaatggagcatcgagagattggagctgctcgatgacaatgagcacatcctcagtgtcaagtttattgatggtgatcatccgttgaag	FDKPQVYKRFVENCVMQGNIEPGCVREVTLKSGLPGKWSIERLELLDDNEHILSVKFIDGDHPLK
Ta_CDM82373	CDM82373	ATGGAGCCCCACATGGAGAGCGCGCTCCGTCAAGGGTTGACGGAGCCGGAGCGGAGGGAGGTGGAGGGCGTGGTGGAGGAGCACCACACATTCCCTGGGCGCGCCAGCGGGACGTGCACATCGCTGGTCACACAGCGCGTGCAGGCGCCTCTCGCCGCCGTGTGGGACATCGTGCGCGGCTTCGCCAATCCGCAGCGCTACAAGCACTTCATCAAGTCCTGTGCTCTCGCCGCCGGCGACGGCGCCACCGTGGGCAGCGTCCGCGAGGTCACCGTCGTCTCCGGCCTCCCCGCCTCCACCAGCACCGAGCGCCTCGAGATCCTCGACGACGACCGCCACATCCTCAGCTTCCGCGTCGTCGGCGGCGAGCACCGCCTCCGCAACTACCGCTCCGTCACC…	MEPHMESALRQGLTEPERREVEGVVEEHHTFPGRASGTCTSLVTQRVQAPLAAVWDIVRGFANPQRYKHFIKSCALAAGDGATVGSVREVTVVSGLPASTSTERLEILDDDRHILSFRVVGGEHRLRNYRSVTSVTEFTDQPSGPSYCVVVESYVVDVPEGNTEEDTRMFTDTVVKLNLQKLAAIATTTTTSSPPPSDEQS
TaABI1	AB238930.1	ATGGAGGACGTGGCCGTGGCTGCGCTCGCCACGGCGCCCACACCTGTGTTTAGCCCCGCCACGGCCGGGCTCACGCTAATCGCCGCCGCGGCTGCGGAACCGATTGCGGCCGTTGTGGCGGGCGCCATGGAGGGGGTGCCGGTCACCTTTTCAGTGCCGCCGGTCAGAACCACCACGGATGACGGGCTGCCAGCGGCAACAGGAGGGGAAGGGGGAGAGGCGTCGGCAGCGGGGAGCCCGTGCTCGGTCACCAGCGACTGCAGCAGCGTGGCAAGCGCGGATTTCGAAGGGGTGGGTCTGGGCTTCTTCGGTGCGGGGGTCGAGGGGGGAGCGGTGGTGTTCGAGGACTCGGCGGCTTCTGCGGCCACCGTCGAGGCGGAGGCGAGGGTCGCGGCCGGG…	MEDVAVAALATAPTPVFSPATAGLTLIAAAAAEPIAAVVAGAMEGVPVTFSVPPVRTTTDDGLPAATGGEGGEASAAGSPCSVTSDCSSVASADFEGVGLGFFGAGVEGGAVVFEDSAASAATVEAEARVAAGGRSVFAVECVPLWGFTSICGRRPEMEDAVIAVPRFFGLPLWMLTGNNMVDGLDPISFRLPAHFFGVYDGHGGAQVADYCRDRLHAALVEELSRIEGSVSGANLGAVEFKKQWEKAFVDCFSRVDDEIAGKVTSGGGGNVGTSSVTAMGMVDPVAPETVGSTAVVAVICSSHIIVSNCGDSRAVLCRGKQPVPLSVDHKPNREDEYARIEAEGGKVIQWNGYRVFGVLAMSRSIGDRYLKPWIIPVPEVTIVPRAKDDECLILASDG…
